# Supplementary material for: TGFβ promotes YAP‐dependent AXL induction in mesenchymal‐type lung cancer cells
Source: Mol Oncol. 2020 Dec 5;15(2):679–96. doi: 10.1002/1878-0261.12857 (PMC7858114; doi:10.1002/1878-0261.12857)
Supplement: Supplementary file 2 — Table S1. Correlation coefficient between cell‐line mesenchymal score (Taube et al., Grojer et al. and Byers et al.) and cell‐line oncogenic score calculated by using ssGSEA with 189 oncogenic signature gene sets. Table S2. Correlation coefficient between cell‐line response (AUC) to doxorubicin and cell‐line oncogenic score. [file MOL2-15-679-s002.xlsx]

## Sheet: Table S1
Table S1. Correlation coefficient between cell-line mesenchymal score (Taube et al., Grojer et al., and Byers et al.) and cell-line oncogenic score calculated by using ssGSEA with 189 oncogenic signature gene sets
	(plotted in Fig. 1A)
Oncogenic signature	TAUBE_correlation	GROJER_correlation	BYERS_correlation
CORDENONSI_YAP_CONSERVED_SIGNATURE	0.846567	0.91258	-0.0382065
SIRNA_EIF4GI_DN	0.778848	0.827841	-0.0911683
YAP1_UP	0.752318	0.759223	-0.328788
AKT_UP.V1_DN	0.742155	0.805828	0.0111206
CAHOY_ASTROGLIAL	0.739427	0.846943	0.156914
LEF1_UP.V1_UP	0.717483	0.758371	-0.287604
TGFB_UP.V1_UP	0.702888	0.793504	0.183379
BMI1_DN.V1_UP	0.700356	0.815322	0.226015
ESC_V6.5_UP_EARLY.V1_DN	0.700279	0.804873	0.283444
BMI1_DN_MEL18_DN.V1_UP	0.697292	0.81105	0.199514
SNF5_DN.V1_UP	0.694394	0.767353	0.0657904
HINATA_NFKB_MATRIX	0.68249	0.798225	0.214095
MEL18_DN.V1_UP	0.669459	0.790907	0.227475
KRAS.DF.V1_UP	0.661443	0.783654	0.167296
TBK1.DF_UP	0.66032	0.780754	0.275201
STK33_SKM_UP	0.647965	0.747945	0.206278
PTEN_DN.V1_DN	0.645968	0.640566	-0.293736
STK33_NOMO_UP	0.634987	0.745654	0.250315
STK33_UP	0.631652	0.73577	0.227487
E2F1_UP.V1_DN	0.625682	0.740451	0.263967
ESC_J1_UP_EARLY.V1_DN	0.623725	0.720715	0.211096
RPS14_DN.V1_UP	0.619288	0.727651	0.360401
CSR_EARLY_UP.V1_UP	0.609182	0.728047	0.128729
GLI1_UP.V1_UP	0.587038	0.637802	-0.0768624
EGFR_UP.V1_UP	0.577765	0.68504	0.375466
CSR_LATE_UP.V1_DN	0.570467	0.616142	0.187424
HOXA9_DN.V1_UP	0.567051	0.668786	0.350084
HINATA_NFKB_IMMU_INF	0.561156	0.684947	0.228488
AKT_UP_MTOR_DN.V1_DN	0.554348	0.570538	-0.0711351
RAF_UP.V1_UP	0.552727	0.62948	0.44839
BCAT_BILD_ET_AL_DN	0.549578	0.683735	0.300326
PKCA_DN.V1_DN	0.543515	0.637595	0.149878
VEGF_A_UP.V1_DN	0.54041	0.612523	-0.186147
MTOR_UP.V1_DN	0.535934	0.55177	-0.166078
PDGF_UP.V1_UP	0.526967	0.613312	0.0311699
CRX_DN.V1_DN	0.525906	0.612205	0.353563
LTE2_UP.V1_DN	0.522622	0.659436	0.389628
P53_DN.V1_DN	0.516148	0.482375	-0.207571
RB_DN.V1_DN	0.508834	0.646217	0.486455
JNK_DN.V1_UP	0.495179	0.462437	-0.203171
MYC_UP.V1_DN	0.493862	0.628153	0.42474
ATF2_S_UP.V1_DN	0.48862	0.545755	0.33098
CAHOY_OLIGODENDROCUTIC	0.478449	0.464667	0.0774209
PTEN_DN.V2_UP	0.46815	0.619046	0.455829
CYCLIN_D1_UP.V1_UP	0.467976	0.545804	0.272878
BCAT_GDS748_DN	0.455744	0.432597	-0.354807
BCAT_BILD_ET_AL_UP	0.44481	0.514053	0.449637
PRC2_EZH2_UP.V1_UP	0.442867	0.547894	0.288456
VEGF_A_UP.V1_UP	0.428861	0.467187	0.241898
LTE2_UP.V1_UP	0.425722	0.484759	0.455119
SRC_UP.V1_DN	0.424955	0.572285	0.348594
ESC_V6.5_UP_LATE.V1_DN	0.417184	0.532129	0.136919
ESC_J1_UP_LATE.V1_UP	0.409904	0.48266	0.608018
ATF2_UP.V1_DN	0.401275	0.480319	0.455299
CSR_LATE_UP.V1_UP	0.399727	0.409684	-0.310212
PIGF_UP.V1_UP	0.39321	0.427505	-0.0367393
RB_P107_DN.V1_UP	0.391114	0.313231	-0.448926
GLI1_UP.V1_DN	0.389244	0.48635	0.470678
PDGF_UP.V1_DN	0.384702	0.502945	0.529015
KRAS.LUNG.BREAST_UP.V1_UP	0.37209	0.430692	0.235543
ALK_DN.V1_UP	0.367978	0.465679	0.3095
MEK_UP.V1_DN	0.366462	0.450835	0.304086
CAMP_UP.V1_UP	0.365833	0.454245	0.20819
P53_DN.V2_UP	0.362164	0.476945	0.364606
PDGF_ERK_DN.V1_UP	0.359768	0.423678	0.127497
GCNP_SHH_UP_EARLY.V1_DN	0.357718	0.450811	0.527608
CYCLIN_D1_KE_.V1_UP	0.352193	0.461379	0.471864
SNF5_DN.V1_DN	0.350958	0.420873	0.448977
P53_DN.V1_UP	0.350535	0.467229	0.674873
ERB2_UP.V1_DN	0.333586	0.408763	0.180697
CSR_EARLY_UP.V1_DN	0.331753	0.350499	0.0163884
TGFB_UP.V1_DN	0.329094	0.41359	0.491992
CYCLIN_D1_UP.V1_DN	0.326135	0.338018	0.214298
TBK1.DN.48HRS_DN	0.323737	0.412005	0.361128
TBK1.DF_DN	0.316969	0.449362	0.376702
IL2_UP.V1_UP	0.312011	0.459762	0.497076
WNT_UP.V1_DN	0.304218	0.394597	0.421575
RAF_UP.V1_DN	0.304213	0.315621	0.325507
ATF2_S_UP.V1_UP	0.302934	0.398264	0.423508
MEK_UP.V1_UP	0.293427	0.396841	0.682138
KRAS.600.LUNG.BREAST_UP.V1_UP	0.284324	0.316079	0.146878
CAMP_UP.V1_DN	0.283763	0.250236	-0.149252
RELA_DN.V1_UP	0.28261	0.388695	0.438674
EIF4E_DN	0.270073	0.423557	0.651986
RB_P130_DN.V1_DN	0.267005	0.410702	0.518637
TBK1.DN.48HRS_UP	0.257669	0.303297	0.0176917
GCNP_SHH_UP_LATE.V1_DN	0.255777	0.387269	0.648704
MTOR_UP.N4.V1_UP	0.244834	0.319772	0.219205
NRL_DN.V1_DN	0.23747	0.250786	0.163445
ERB2_UP.V1_UP	0.237037	0.316455	0.668715
KRAS.BREAST_UP.V1_UP	0.223789	0.272908	0.325327
PRC2_SUZ12_UP.V1_UP	0.223119	0.334863	0.384128
KRAS.LUNG_UP.V1_UP	0.218855	0.272218	0.153976
ESC_V6.5_UP_LATE.V1_UP	0.206921	0.230739	0.589859
E2F3_UP.V1_DN	0.206094	0.369688	0.613577
CAHOY_ASTROCYTIC	0.201443	0.209706	0.116277
ESC_J1_UP_LATE.V1_DN	0.2	0.177117	-0.472795
IL15_UP.V1_UP	0.199391	0.322879	0.52484
EIF4E_UP	0.194333	0.231901	0.215172
PDGF_ERK_DN.V1_DN	0.188052	0.280058	0.334066
JNK_DN.V1_DN	0.181839	0.0711857	-0.407328
ATM_DN.V1_UP	0.180722	0.191779	0.0693117
CYCLIN_D1_KE_.V1_DN	0.176397	0.0982919	-0.186625
AKT_UP_MTOR_DN.V1_UP	0.167318	0.295258	0.726501
PKCA_DN.V1_UP	0.167316	0.193826	0.334703
ATF2_UP.V1_UP	0.159588	0.17424	0.156141
RAPA_EARLY_UP.V1_DN	0.146099	0.13251	0.239864
KRAS.KIDNEY_UP.V1_DN	0.14105	0.216678	0.495896
RAPA_EARLY_UP.V1_UP	0.136634	0.111505	0.0950054
NOTCH_DN.V1_DN	0.133471	0.150796	0.431127
ATM_DN.V1_DN	0.126446	0.213371	0.513549
RB_P107_DN.V1_DN	0.107286	0.257072	0.689432
PRC2_EED_UP.V1_DN	0.104974	0.0839394	-0.184057
AKT_UP.V1_UP	0.0947544	0.227256	0.801125
SIRNA_EIF4GI_UP	0.0877219	0.209621	0.590638
IL15_UP.V1_DN	0.0874911	0.0871633	0.24121
MTOR_UP.V1_UP	0.0852326	0.224542	0.617267
LEF1_UP.V1_DN	0.0690547	0.139218	0.759114
HOXA9_DN.V1_DN	0.0642179	0.0732682	-0.0538806
BCAT.100_UP.V1_UP	0.0508854	0.0200615	0.502959
E2F1_UP.V1_UP	0.0495396	0.0184203	-0.437027
PTEN_DN.V2_DN	0.0476535	-0.0528828	-0.148418
CRX_NRL_DN.V1_UP	0.0471677	0.11552	0.545553
YAP1_DN	0.0434461	0.138658	0.164938
CRX_NRL_DN.V1_DN	0.0345193	0.0576893	0.434446
BCAT_GDS748_UP	0.0270678	0.0234149	0.443078
CRX_DN.V1_UP	0.0154534	0.0813126	0.687204
BCAT.100_UP.V1_DN	0.00457167	-0.0998361	-0.248639
PRC2_EED_UP.V1_UP	0.0014652	0.00835812	0.298478
KRAS.PROSTATE_UP.V1_UP	-0.00216947	-0.0224131	-0.240374
NFE2L2.V2	-0.0275009	-0.000993666	0.271068
P53_DN.V2_DN	-0.0509765	-0.151323	-0.0275595
JAK2_DN.V1_DN	-0.0845365	-0.0922753	-0.315891
STK33_SKM_DN	-0.102182	-0.0831482	0.364623
NOTCH_DN.V1_UP	-0.1041	-0.0956793	0.43543
KRAS.600_UP.V1_UP	-0.117447	-0.194712	-0.271858
SINGH_KRAS_DEPENDENCY_SIGNATURE_	-0.119863	0.0155283	0.906361
PTEN_DN.V1_UP	-0.126681	-0.268947	-0.309485
KRAS.50_UP.V1_DN	-0.129035	-0.0269281	0.65368
JAK2_DN.V1_UP	-0.136577	-0.251715	-0.318026
KRAS.50_UP.V1_UP	-0.139364	-0.195922	-0.271149
KRAS.300_UP.V1_DN	-0.146638	-0.0718657	0.688191
KRAS.DF.V1_DN	-0.15348	-0.143956	0.34414
GCNP_SHH_UP_LATE.V1_UP	-0.159294	-0.177743	-0.172884
EGFR_UP.V1_DN	-0.167877	-0.2039	0.213719
RB_P130_DN.V1_UP	-0.186249	-0.231911	-0.0601299
NRL_DN.V1_UP	-0.206846	-0.148184	0.58754
KRAS.300_UP.V1_UP	-0.208223	-0.276581	-0.27601
BMI1_DN_MEL18_DN.V1_DN	-0.212242	-0.257969	0.392769
KRAS.PROSTATE_UP.V1_DN	-0.220147	-0.188983	0.425129
ESC_J1_UP_EARLY.V1_UP	-0.222585	-0.19185	0.689547
MYC_UP.V1_UP	-0.223075	-0.207219	-0.186253
RPS14_DN.V1_DN	-0.225825	-0.248234	-0.28073
BRCA1_DN.V1_UP	-0.226805	-0.345288	-0.277729
GCNP_SHH_UP_EARLY.V1_UP	-0.233271	-0.2675	-0.315377
KRAS.AMP.LUNG_UP.V1_DN	-0.234248	-0.329049	-0.235557
PIGF_UP.V1_DN	-0.243045	-0.346304	-0.121921
IL2_UP.V1_DN	-0.24601	-0.318309	-0.022405
CTIP_DN.V1_UP	-0.246328	-0.366713	-0.17191
MEL18_DN.V1_DN	-0.252739	-0.28857	0.39418
BMI1_DN.V1_DN	-0.254848	-0.263704	0.419827
BRCA1_DN.V1_DN	-0.257788	-0.387204	-0.205804
RELA_DN.V1_DN	-0.262542	-0.247647	0.620683
WNT_UP.V1_UP	-0.291816	-0.296252	0.34139
IL21_UP.V1_UP	-0.293032	-0.268091	0.483314
KRAS.LUNG.BREAST_UP.V1_DN	-0.301999	-0.329707	0.32078
KRAS.600_UP.V1_DN	-0.307682	-0.285666	0.648584
PRC2_EZH2_UP.V1_DN	-0.308943	-0.410659	-0.437539
CTIP_DN.V1_DN	-0.325269	-0.347975	0.155279
MTOR_UP.N4.V1_DN	-0.326736	-0.387965	-0.129249
DCA_UP.V1_UP	-0.341143	-0.345444	0.238889
KRAS.KIDNEY_UP.V1_UP	-0.367958	-0.501777	-0.31512
SRC_UP.V1_UP	-0.382343	-0.506897	-0.343187
KRAS.BREAST_UP.V1_DN	-0.384899	-0.517477	-0.142208
KRAS.600.LUNG.BREAST_UP.V1_DN	-0.39169	-0.466796	0.0864914
DCA_UP.V1_DN	-0.401224	-0.395042	0.0917147
KRAS.LUNG_UP.V1_DN	-0.408093	-0.366274	0.618653
IL21_UP.V1_DN	-0.408627	-0.441523	0.145514
RB_DN.V1_UP	-0.417451	-0.469716	0.0868071
CAHOY_NEURONAL	-0.43167	-0.558752	-0.340815
KRAS.AMP.LUNG_UP.V1_UP	-0.439623	-0.589098	-0.337284
E2F3_UP.V1_UP	-0.445998	-0.60241	-0.323957
ESC_V6.5_UP_EARLY.V1_UP	-0.457361	-0.557115	-0.0139741
ALK_DN.V1_DN	-0.501526	-0.502064	0.592237
STK33_DN	-0.51328	-0.536654	0.21451
STK33_NOMO_DN	-0.607168	-0.636652	0.301726
PRC1_BMI_UP.V1_UP	-0.616032	-0.642776	0.180167
PRC1_BMI_UP.V1_DN	-0.652118	-0.74398	0.279441
PRC2_SUZ12_UP.V1_DN	-0.810623	-0.87244	0.257867

## Sheet: Table S2
Table S2. Correlation coefficient between cell-line response (AUC) to doxorubicin and cell-line oncogenic score
Oncogenic_signature	Doxorubicin (AUC)
ERB2_UP.V1_UP	0.369596
CAHOY_ASTROGLIAL	0.367688
RB_DN.V1_DN	0.367683
KRAS.DF.V1_UP	0.367253
GCNP_SHH_UP_EARLY.V1_DN	0.366213
LTE2_UP.V1_UP	0.364539
MEK_UP.V1_UP	0.361796
BCAT_BILD_ET_AL_UP	0.361347
STK33_NOMO_UP	0.361137
PRC2_EZH2_UP.V1_UP	0.356519
STK33_SKM_UP	0.343137
GLI1_UP.V1_DN	0.340084
CORDENONSI_YAP_CONSERVED_SIGNATURE	0.337899
WNT_UP.V1_DN	0.336945
MEL18_DN.V1_UP	0.335833
TBK1.DN.48HRS_DN	0.333682
STK33_UP	0.332603
ESC_V6.5_UP_EARLY.V1_DN	0.330638
RAF_UP.V1_UP	0.32748
TGFB_UP.V1_UP	0.326029
BMI1_DN.V1_UP	0.325371
BMI1_DN_MEL18_DN.V1_UP	0.324903
TBK1.DF_UP	0.322585
E2F1_UP.V1_DN	0.317208
RPS14_DN.V1_UP	0.316006
PTEN_DN.V2_UP	0.312165
PDGF_UP.V1_DN	0.309842
MYC_UP.V1_DN	0.304928
HINATA_NFKB_MATRIX	0.303459
MEK_UP.V1_DN	0.302237
ESC_J1_UP_LATE.V1_UP	0.301217
EGFR_UP.V1_UP	0.296551
LTE2_UP.V1_DN	0.285797
LEF1_UP.V1_DN	0.283007
P53_DN.V1_UP	0.281389
CSR_LATE_UP.V1_DN	0.275225
HOXA9_DN.V1_UP	0.274133
ALK_DN.V1_UP	0.273102
AKT_UP.V1_DN	0.268575
TGFB_UP.V1_DN	0.265598
P53_DN.V2_UP	0.263446
SNF5_DN.V1_DN	0.260479
GCNP_SHH_UP_LATE.V1_DN	0.258046
ESC_V6.5_UP_LATE.V1_UP	0.257774
ATF2_S_UP.V1_DN	0.254344
E2F3_UP.V1_DN	0.253776
RAF_UP.V1_DN	0.253075
ATF2_UP.V1_DN	0.250966
KRAS.LUNG.BREAST_UP.V1_UP	0.250742
SINGH_KRAS_DEPENDENCY_SIGNATURE_	0.249807
CAHOY_OLIGODENDROCUTIC	0.249306
CRX_DN.V1_UP	0.248638
SIRNA_EIF4GI_DN	0.24765
CYCLIN_D1_KE_.V1_UP	0.243319
EIF4E_DN	0.241396
MTOR_UP.N4.V1_UP	0.235432
CRX_DN.V1_DN	0.231086
PKCA_DN.V1_UP	0.23048
RB_P107_DN.V1_DN	0.223568
KRAS.BREAST_UP.V1_UP	0.22331
VEGF_A_UP.V1_UP	0.222404
AKT_UP.V1_UP	0.221559
BCAT_BILD_ET_AL_DN	0.221278
PKCA_DN.V1_DN	0.215381
IL2_UP.V1_UP	0.213816
NFE2L2.V2	0.21031
KRAS.KIDNEY_UP.V1_DN	0.208525
TBK1.DF_DN	0.207605
AKT_UP_MTOR_DN.V1_UP	0.204694
SRC_UP.V1_DN	0.203645
ERB2_UP.V1_DN	0.201923
RB_P130_DN.V1_DN	0.198783
CSR_EARLY_UP.V1_UP	0.197409
SNF5_DN.V1_UP	0.195826
PRC2_SUZ12_UP.V1_UP	0.194995
HINATA_NFKB_IMMU_INF	0.191871
PDGF_UP.V1_UP	0.190439
PRC2_EED_UP.V1_UP	0.189471
CAMP_UP.V1_UP	0.188326
ATF2_S_UP.V1_UP	0.188169
ESC_J1_UP_EARLY.V1_UP	0.187467
ESC_V6.5_UP_LATE.V1_DN	0.187152
IL15_UP.V1_DN	0.186174
CYCLIN_D1_UP.V1_UP	0.185793
AKT_UP_MTOR_DN.V1_DN	0.18407
PDGF_ERK_DN.V1_UP	0.183813
MTOR_UP.V1_UP	0.183522
GLI1_UP.V1_UP	0.178221
ESC_J1_UP_EARLY.V1_DN	0.173045
EIF4E_UP	0.172081
KRAS.300_UP.V1_DN	0.171452
KRAS.600.LUNG.BREAST_UP.V1_UP	0.169248
P53_DN.V1_DN	0.169229
KRAS.LUNG_UP.V1_UP	0.168871
RELA_DN.V1_UP	0.167153
IL15_UP.V1_UP	0.16202
PTEN_DN.V1_DN	0.15901
ATM_DN.V1_DN	0.154668
KRAS.50_UP.V1_DN	0.153294
MTOR_UP.V1_DN	0.147431
LEF1_UP.V1_UP	0.140843
CRX_NRL_DN.V1_UP	0.13996
CAMP_UP.V1_DN	0.13174
ATM_DN.V1_UP	0.130781
VEGF_A_UP.V1_DN	0.130318
BCAT_GDS748_UP	0.12757
BCAT.100_UP.V1_UP	0.127399
CYCLIN_D1_UP.V1_DN	0.127079
SIRNA_EIF4GI_UP	0.122661
PDGF_ERK_DN.V1_DN	0.116077
CAHOY_ASTROCYTIC	0.110768
CRX_NRL_DN.V1_DN	0.104962
JNK_DN.V1_UP	0.104809
RAPA_EARLY_UP.V1_UP	0.101078
NOTCH_DN.V1_UP	0.0999332
KRAS.600_UP.V1_DN	0.0968561
NRL_DN.V1_DN	0.0952722
YAP1_UP	0.0893946
ATF2_UP.V1_UP	0.0854062
RAPA_EARLY_UP.V1_DN	0.0783026
KRAS.PROSTATE_UP.V1_DN	0.075879
PIGF_UP.V1_UP	0.0739278
YAP1_DN	0.0599017
TBK1.DN.48HRS_UP	0.0594437
RELA_DN.V1_DN	0.0559086
EGFR_UP.V1_DN	0.0517437
NOTCH_DN.V1_DN	0.0500883
STK33_SKM_DN	0.0471686
BCAT_GDS748_DN	0.0442298
CSR_EARLY_UP.V1_DN	0.0405229
IL21_UP.V1_UP	0.0399122
BCAT.100_UP.V1_DN	0.037856
IL21_UP.V1_DN	0.0364296
NRL_DN.V1_UP	0.0138066
CSR_LATE_UP.V1_UP	-0.00223272
IL2_UP.V1_DN	-0.00854921
KRAS.50_UP.V1_UP	-0.00896904
KRAS.600_UP.V1_UP	-0.010634
KRAS.LUNG.BREAST_UP.V1_DN	-0.0130242
BMI1_DN_MEL18_DN.V1_DN	-0.0168313
BMI1_DN.V1_DN	-0.023954
KRAS.PROSTATE_UP.V1_UP	-0.029531
JNK_DN.V1_DN	-0.0354086
JAK2_DN.V1_DN	-0.0432184
HOXA9_DN.V1_DN	-0.0434044
ALK_DN.V1_DN	-0.052736
KRAS.LUNG_UP.V1_DN	-0.0547111
ESC_J1_UP_LATE.V1_DN	-0.0596441
MEL18_DN.V1_DN	-0.0606984
KRAS.300_UP.V1_UP	-0.0634082
PIGF_UP.V1_DN	-0.0697295
PTEN_DN.V2_DN	-0.0698869
RB_P107_DN.V1_UP	-0.0729879
P53_DN.V2_DN	-0.0733982
CYCLIN_D1_KE_.V1_DN	-0.0806498
WNT_UP.V1_UP	-0.0809742
KRAS.DF.V1_DN	-0.0909976
BRCA1_DN.V1_DN	-0.0952483
MTOR_UP.N4.V1_DN	-0.109513
KRAS.600.LUNG.BREAST_UP.V1_DN	-0.113501
CTIP_DN.V1_DN	-0.115228
STK33_NOMO_DN	-0.116297
STK33_DN	-0.126673
BRCA1_DN.V1_UP	-0.131544
KRAS.BREAST_UP.V1_DN	-0.140809
KRAS.AMP.LUNG_UP.V1_DN	-0.144778
KRAS.KIDNEY_UP.V1_UP	-0.153041
DCA_UP.V1_DN	-0.15672
DCA_UP.V1_UP	-0.158299
ESC_V6.5_UP_EARLY.V1_UP	-0.159396
PRC2_EED_UP.V1_DN	-0.159401
PRC1_BMI_UP.V1_DN	-0.159682
SRC_UP.V1_UP	-0.178088
RB_P130_DN.V1_UP	-0.184781
PTEN_DN.V1_UP	-0.193197
CTIP_DN.V1_UP	-0.196307
KRAS.AMP.LUNG_UP.V1_UP	-0.202051
MYC_UP.V1_UP	-0.203807
RB_DN.V1_UP	-0.207232
PRC1_BMI_UP.V1_UP	-0.212032
CAHOY_NEURONAL	-0.248552
GCNP_SHH_UP_LATE.V1_UP	-0.24921
PRC2_SUZ12_UP.V1_DN	-0.261982
E2F1_UP.V1_UP	-0.27149
E2F3_UP.V1_UP	-0.295315
RPS14_DN.V1_DN	-0.315796
PRC2_EZH2_UP.V1_DN	-0.322695
JAK2_DN.V1_UP	-0.325099
GCNP_SHH_UP_EARLY.V1_UP	-0.355494
